# Supplementary material for: Short-Term Effects of Brolucizumab in the Treatment of Wet Age-Related Macular Degeneration or Polypoidal Choroidopathy Refractory to Previous Anti-Vascular Endothelial Growth Factor Therapy
Source: Medicina (Kaunas). 2022 Nov 22;58(12):1703. doi: 10.3390/medicina58121703 (PMC9784980; doi:10.3390/medicina58121703)
Supplement: Supplementary file 1 [file medicina-58-01703-s001.zip]

Archive with 1 entries (1 files):
- medicina-1950014-supplementary.pdf
